# Supplementary material for: The Effect of Herbal Supplements on Blood Pressure: Systematic Review and Meta-Analysis
Source: Antioxidants (Basel). 2022 Jul 22;11(8):1419. doi: 10.3390/antiox11081419 (PMC9332300; doi:10.3390/antiox11081419)
Supplement: Supplementary file 1 [file antioxidants-11-01419-s001.zip]

Archive with 1 entries (1 files):
- antioxidants-1788924-supplementary.pdf
